# Supplementary material for: Fungal Species Associated with Tuber Rot of Foshou Yam (Dioscorea esculenta) in China
Source: J Fungi (Basel). 2025 May 16;11(5):380. doi: 10.3390/jof11050380 (PMC12113497; doi:10.3390/jof11050380)
Supplement: Supplementary file 1 [file jof-11-00380-s001.zip]

Archive with 1 entries (1 files):
- jof-3633744-supplementary.xlsx
