# Supplementary material for: Fungal Species Associated with Tuber Rot of Foshou Yam (Dioscorea esculenta) in China
Source: J Fungi (Basel). 2025 May 16;11(5):380. doi: 10.3390/jof11050380 (PMC12113497; doi:10.3390/jof11050380)
Supplement: Supplementary file 1 [file jof-11-00380-s001.zip › jof-3633744-supplementary.xlsx]

## Sheet: Sheet1
Table S1. GenBank accession numbers of fungal species used for phylogenetic analyses.
Species	Strain	ITS	GAPDH	CAL	TEF1	RPB2	TUB2
Bipolaris zeae	BRIP 11512T	KJ415538	KJ415408	-	-	-	-
Curvularia ahvazensis	CBS 144673T	KX139029	MG428693	-	-	-	-
C. annellidiconidiophora	CGMCC 3.19352T	MN215641	MN264077	-	-	-	-
C. annellidiconidiophora	LC12013	MN215645	MN264081	-	-	-	-
C. arcana	CBS 127224T	MN688801	MN688828	-	-	-	-
C. aurantia	USJCC-0096T	OQ275217	OQ269628	-	-	-	-
C. australiensis	BRIP 12044T	KJ415540	KJ415406	-	-	-	-
C. austriaca	CBS 102694T	MN688802	MN688829	-	-	-	-
C. bannonii	BRIP 16732T	KJ415542	KJ415404	-	-	-	-
C. beasleyi	BRIP 10972T	MH414892	MH433638	-	-	-	-
C. borreriae	CBS 859.73T	LT631355	LT715838	-	-	-	-
C. brachyspora	CBS 186.50	KJ922372	KM061784	-	-	-	-
C. buchloes	CBS 246.49T	KJ909765	KM061789	-	-	-	-
C. caricae-papayae	CBS 135941T	HG778984	HG779146	-	-	-	-
C. chlamydospora	UTHSC 07-2764T	HG779021	HG779151	-	-	-	-
C. clavata	BRIP 61680b	KU552205	KU552167	-	-	-	-
C. coatesiae	BRIP 24261T	MH414897	MH433636	-	-	-	-
C. dactyloctenii	BRIP 12846T	KJ415545	KJ415401	-	-	-	-
C. deserticola	CN025G1T	ON074985	ON355399	-	-	-	-
C. determinata	CGMCC 3.19340T	MN215653	MN264088	-	-	-	-
C. eleusinicola	USJCC-0005T	MT262877	MT393583	-	-	-	-
C. elliptiformis	CGMCC 3.19351T	MN215656	MN264091	-	-	-	-
C. ellisii	CBS 193.62T	JN192375	JN600963	-	-	-	-
C. eragrostidicola	BRIP 12538T	MH414899	MH433643	-	-	-	-
C. eragrostidis	CBS 189.48	HG778986	HG779154	-	-	-	-
C. flexuosa	CGMCC 3.19447T	MN215663	MN264096	-	-	-	-
C. geniculata	CBS 187.50T	KJ909781	KM083609	-	-	-	-
C. geniculata	USJCC 0021	MT410573	MZ971269	-	-	-	-
C. geniculata	LC11960	MN215665	MN264098	-	-	-	-
C. geniculata	YZU 191548	MZ712028	PV630792	-	-	-	-
C. gladioli	CBS 210.79	HG778987	HG779123	-	-	-	-
C. gobabebensis	CN013C4T	ON074797	ON355381	-	-	-	-
C. graminicola	BRIP 23186T	JN192376	JN600964	-	-	-	-
C. guangxiensis	CGMCC 3.19330T	MN215667	MN264100	-	-	-	-
C. harveyi	BRIP 57412T	KJ415546	KJ415400	-	-	-	-
C. hawaiiensis	BRIP 11987T	KJ415547	KJ415399	-	-	-	-
C. homomorpha	CBS 156.60T	JN192380	JN600970	-	-	-	-
C. huamulaniae	BRIP 10936aT	OR130931	OR135531	-	-	-	-
C. intermedia	CBS 334.64	HG778991	HG779155	-	-	-	-
C. khuzestanica	CBS 144736T	MH688044	MH688043	-	-	-	-
C. lunata	CBS 730.96T	JX256429	JX276441	-	-	-	-
C. lunata	USJCC 0132	OQ275225	OQ269636	-	-	-	-
C. malina	CBS 131274T	JF812154	KP153179	-	-	-	-
C. manamgodae	CGMCC 3.19446T	MN215677	MN264110	-	-	-	-
C. maraisii	CN037F7T	OR471647	ON355439	-	-	-	-
C. mebaldsii	BRIP 12900T	MH414902	MH433647	-	-	-	-
C. microspora	GUCC 6272T	MF139088	MF139106	-	-	-	-
C. moringae	CBS 146828T	MW175363	MW173105	-	-	-	-
C. muehlenbeckiae	CBS 144.63T	HG779002	HG779108	-	-	-	-
C. muehlenbeckiae	USJCC 0027	MZ948813	MZ971259	-	-	-	-
C. muehlenbeckiae	YZU 191566	MZ712029	PV630793	-	-	-	-
C. namibensis	CN015H8T	ON074819	ON355384	-	-	-	-
C. neergaardii	BRIP 12919T	KJ415550	KJ415397	-	-	-	-
C. nodosa	CPC 28800T	MF490816	MF490838	-	-	-	-
C. pallescens	CBS 156.35T	KJ922380	KM083606	-	-	-	-
C. papendorfii	CBS 308.67T	KJ909774	KM083617	-	-	-	-
C. patereae	CBS 198.87T	MN688810	MN688837	-	-	-	-
C. penniseti	CBS 528.70	MN688811	MN688838	-	-	-	-
C. perotidis	CBS 350.90T	JN192385	KJ415394	-	-	-	-
C. prasadii	CBS 143.64T	KJ922373	KM061785	-	-	-	-
C. pseudobrachyspora	CPC 28808T	MF490819	MF490841	-	-	-	-
C. pseudoellisii	CBS 298.80T	MN688818	MN688845	-	-	-	-
C. pseudointermedia	CBS 553.89T	MN688819	MN688846	-	-	-	-
C. pseudolunata	UTHSC 09-2092T	HE861842	HF565459	-	-	-	-
C. richardiae	BRIP 4371T	KJ415555	KJ415391	-	-	-	-
C. rouhanii	CBS 144674T	KX139030	MG428694	-	-	-	-
C. saccharicola	CGMCC 3.19344T	MN215701	MN264133	-	-	-	-
C. sacchari-officinarum	CGMCC 3.19331T	MN215705	MN264137	-	-	-	-
C. siddiquii	CBS 196.62T	MN688823	MN688850	-	-	-	-
C. simmonsii	USJCC-0002T	MN044753	MN053011	-	-	-	-
C. spicifera	CBS 274.52	JN192387	JN600979	-	-	-	-
C. sporobolicola	BRIP 23040bT	MH414908	MH433652	-	-	-	-
C. stipagrostidicola	CN060H5T	ON332838	ON355415	-	-	-	-
C. subpapendorfii	CBS 656.74T	KJ909777	KM061791	-	-	-	-
C. tanzanica	BRIP 71104T	MW396857	MW388669	-	-	-	-
C. tribuli	CBS 126975T	MN688825	MN688852	-	-	-	-
C. trifolii	CBS 173.55	HG779023	HG779124	-	-	-	-
C. tsudae	ATCC 44764T	KC424596	KC747745	-	-	-	-
C. variabilis	CPC 28815T	MF490822	MF490844	-	-	-	-
C. vidyodayana	USJCC–0029T	OQ275234	OQ269645	-	-	-	-
C. warraberensis	BRIP 14817T	MH414909	MH433653	-	-	-	-
Clonostachys divergens	CBS 967.73	AF210677	-	-	-	-	AF358191
Conidiocarpus sp.	CPC 20472	MN749259	-	-	-	MN829286	-
C. aeria	CBS 294.61T	HE861850	HF565450	-	-	-	-
Fusarium avenaceum	YNSF16-66	-	-	-	MK185024	MK185026	-
F. avenaceum	YNSF16-68	-	-	-	MK185025	MK185027	-
F. biseptatum	CBS 110138	EU926251	-	-	EU926318	-	EU926384
F. cassiae	PH-CAS 05	MT215495	-	-	MT212205	MT212197	-
F. citri	LC7937	MK280797	-	-	MK289640	MK289794	-
F. citri	LC4879	MK280820	-	-	MK289615	MK289768	-
F. citri	LC7922	MK280817	-	-	MK289634	MK289788	-
F. citri	LC6896	MK280803	-	-	MK289617	MK289771	-
F. commune	LC11660	MW016699	-	-	MW620160	MW474685	MW534045
F. commune	LC13824	MW016701	-	-	MW620162	MW474687	-
F. commune	NRRL 28387	-	-	-	HM057338	JX171638	AY329043
F. commune	CBS 110090T	-	-	-	AF362263	MW934368	-
F. commune	YZU 201358	PV608067	-	-	OR455812	PV630794	OR455836
F. commune	YZU 211038	PV608068	-	-	OR455809	PV630795	OR455833
F. commune	YZU 211044	PV608069	-	-	OR455808	PV630796	-
F. delphinoides	CBS 110304	EU926236	-	-	EU926303	-	EU926369
F. equiseti	CBS 307.94	-	-	-	KR071777	KU604327	-
F. equiseti	NRRL 20697	-	-	-	GQ505594	JX171595	-
F. gaditjirri	CBS 116011	-	-	-	-	HQ662690	-
F. gaditjirri	NRRL 45417	-	-	-	MN193881	MN193909	-
F. gamsii	CBS 143609	LT970823	-	-	LT970787	LT970759	-
F. iranicum	CBS 143608	LT970821	-	-	LT970785	LT970757	LT970801
F. lateritium	NRRL 52786	-	-	-	JF740854	JF741180	-
F. lateritium	NRRL 25122	-	-	-	JF740747	JF741075	-
F. lateritium	NRRL 25197	-	-	-	HM347114	HM347207	-
F. lyarnte	CBS125536T	MH863589	-	-	EF107118	JX171661	-
F. miscanthi	LC7503	MW016565	-	-	MW594318	MW474551	MW533922
F. nisikadoi	BBA 69015T	-	-	-	KR909358	MG282421	MW533922
F. paranisikadoi	LC2800T	MW016561	-	-	MW594314	MW474547	MW533918
F. paranisikadoi	LC2819	MW016562	-	-	MW594315	MW474548	MW533919
F. petersiae	CBS 143231	MG386078	-	-	MG386159	MG386149	-
F. scirpi	NRRL 13402	-	-	-	GQ505592	JX171566	-
Fusarium sp.	NRRL 22570	AF178422	-	-	AF178360	EU329513	-
Fusarium sp.	NRRL 22153	DQ094302	-	-	AF178346	EU329492	-
Fusarium sp.	NRRL 22178	AF178399	-	-	AF178334	EU329498	-
Fusarium sp.	NRRL 43467	-	-	-	EF452940	EF469979	-
Fusarium sp.	CBS 119875	EU926222	-	-	EU926289	-	EU926419
Fusarium sp.	CBS 175.31	EU926285	-	-	EU926352	-	EU926418
Penicillium abidjanum	CBS 246.67	GU981582	-	MN969234	-	-	GU981650
P. araracuarense	CBS 113149	NR_119814	-	KF296373	-	KF296414	GU981642
P. asturianum	CBS 173.81	KF296405	-	KF296366	-	KF296416	KF296470
P. bissettii	NN 071640	KY494999	-	KY494939	-	KY495055	KY495108
P. chrysogenum	CBS 306.48	JX997093	-	-	-	JX996668	JF909955
P. clavigerum	CBS 25594	-	-	-	-	-	AY674427
P. diatomitis	CCF 3904T	-	-	LT970912	-	LT797560	HE651133
P. ehrlichii	CBS 324.48	JN617705	-	KF296375	-	KF296455	GU981667
P. expansum	CBS 352.48	MH856369	-	JX996974	-	JX996719	JQ965099
P. infrabuccalum	CBS 140983	KT887856	-	KT887778	-	MN969181	KT887817
P. mariae-crucis	CBS 271.83	MH861585	-	KF296374	-	KF296439	GU981630
P. mononematosum	CBS 172.87	JX997082	-	JX996964	-	JX996709	AY495997
P. ochrochloron	CBS 357.48	NR_111509	-	KF296378	-	KC346317	GU981672
P. oxalicum	CBS 219.30T	MH855125	-	MN969283	-	JN121456	KF296462
P. oxalicum	SFC20140101-M839	KJ527449	-	-	-	KJ527379	KJ527414
P. oxalicum	CBS 301.97	KF465777	-	-	-	-	KF499574
P. oxalicum	YZU 201352	MZ710547	-	-	-	PV630797	OM423567
P. oxalicum	YZU 201354	MZ710545	-	MZ710618	-	PV630798	MZ710614
P. oxalicum	YZU 201362	MZ710546	-	-	-	PV630799	OM423568
P. polonicum	CBS 69077	-	-	-	-	-	AY674310
P. reticulisporum	CBS 122.68	MT816447	-	MN969293	-	KF296454	MN969394
P. rolfsii	CBS 368.48	JN617705	-	-	-	KF296455	GU981667
P. sclerotigenum	CNU079938	-	-	-	-	-	FJ588629
P. sclerotigenum	XG-6	OM401699	-	OM453677	-	-	OM453683
P. sclerotigenum	CBS 101033	MH862718	-	KU896850	-	-	AY674393
P. sclerotigenum	YZU 211048	MZ710544	-	MZ710617	-	PV630800	MZ710613
P. sclerotigenum	YZU 211050	MZ710543	-	MZ710616	-	PV630801	MZ710612
P. simplicissimum	CBS 372.48	AF033432	-	MN969253	-	KF296428	GU981652
P. tanzanicum	CBS 140968	NR_158820	-	KT887785	-	MN969183	-
P. tanzanicum	NN 072345	KY495013	-	KY494953	-	KY495066	KY495122
P. wotroi	CBS 118171	GU981591	-	KF296369	-	KF296460	GU981637
P. yunnanense	CBS 144485	KY494990	-	MN969340	-	KY495048	KY495099
P. polonicum	CNU079937	-	-	-	-	-	FJ588628
